# Supplementary material for: Trans‐ethnic polygenic risk scores for body mass index: An international hundred K+ cohorts consortium study
Source: Clin Transl Med. 2023 Jun 19;13(6):e1291. doi: 10.1002/ctm2.1291 (PMC10280047; doi:10.1002/ctm2.1291)
Supplement: Supplementary file 1 — Supporting Information [file CTM2-13-e1291-s002.xlsx]

## Sheet: genesets
Gene Set	Description	Size	Expect	Ratio	P Value	FDR
HALLMARK_UV_RESPONSE_DN	UV response: downregulated genes	144	20.614	2.28	1.12e-08	5.59e-07
HALLMARK_ESTROGEN_RESPONSE_EARLY	early estrogen response	200	28.63	1.6766	0.00012877	0.0032193
HALLMARK_HEDGEHOG_SIGNALING	Hedgehog signaling	36	5.1534	2.3285	0.0030983	0.051638
HALLMARK_IL2_STAT5_SIGNALING	IL2 STAT5 signaling	200	28.63	1.4321	0.0091439	0.091439
HALLMARK_KRAS_SIGNALING_UP	KRAS signaling, upregulated genes	200	28.63	1.4321	0.0091439	0.091439
HALLMARK_MYOGENESIS	muscle differentiation	200	28.63	1.3971	0.014989	0.12151
HALLMARK_TGF_BETA_SIGNALING	TGF beta signaling	54	7.7301	1.8111	0.017012	0.12151
HALLMARK_EPITHELIAL_MESENCHYMAL_TRANSITION	epithelial mesenchymal transition	200	28.63	1.2923	0.055379	0.34612
HALLMARK_ADIPOGENESIS	adipocyte development	200	28.63	1.1876	0.15698	0.74344
HALLMARK_PI3K_AKT_MTOR_SIGNALING	PI3K signaling via AKT to mTORC1	105	15.031	1.2641	0.16325	0.74344

## Sheet: UV
Gene Symbol	Gene Name
ADGRL2	adhesion G protein-coupled receptor L2
AKT3	AKT serine/threonine kinase 3
AMPH	amphiphysin
BCKDHB	branched chain keto acid dehydrogenase E1 subunit beta
BDNF	brain derived neurotrophic factor
CACNA1A	calcium voltage-gated channel subunit alpha1 A
CELF2	CUGBP Elav-like family member 2
DDAH1	dimethylarginine dimethylaminohydrolase 1
DLC1	DLC1 Rho GTPase activating protein
DUSP1	dual specificity phosphatase 1
EFEMP1	EGF containing fibulin extracellular matrix protein 1
F3	coagulation factor III, tissue factor
FHL2	four and a half LIM domains 2
FYN	FYN proto-oncogene, Src family tyrosine kinase
GCNT1	glucosaminyl (N-acetyl) transferase 1
GJA1	gap junction protein alpha 1
HAS2	hyaluronan synthase 2
ICA1	islet cell autoantigen 1
IGF1R	insulin like growth factor 1 receptor
IGFBP5	insulin like growth factor binding protein 5
INPP4B	inositol polyphosphate-4-phosphatase type II B
ITGB3	integrin subunit beta 3
KALRN	kalirin RhoGEF kinase
KCNMA1	potassium calcium-activated channel subfamily M alpha 1
LAMC1	laminin subunit gamma 1
MAGI2	membrane associated guanylate kinase, WW and PDZ domain containing 2
MAP2K5	mitogen-activated protein kinase kinase 5
MET	MET proto-oncogene, receptor tyrosine kinase
MGMT	O-6-methylguanine-DNA methyltransferase
NFIB	nuclear factor I B
NRP1	neuropilin 1
PLCB4	phospholipase C beta 4
PPARG	peroxisome proliferator activated receptor gamma
PRDM2	PR/SET domain 2
PRKAR2B	protein kinase cAMP-dependent type II regulatory subunit beta
PRKCE	protein kinase C epsilon
PTPRM	protein tyrosine phosphatase, receptor type M
RASA2	RAS p21 protein activator 2
RGS4	regulator of G protein signaling 4
SMAD3	SMAD family member 3
SNAI2	snail family transcriptional repressor 2
SYNE1	spectrin repeat containing nuclear envelope protein 1
TFPI	tissue factor pathway inhibitor
TGFBR3	transforming growth factor beta receptor 3
TJP1	tight junction protein 1
VAV2	vav guanine nucleotide exchange factor 2
ZMIZ1	zinc finger MIZ-type containing 1

## Sheet: earlyEstrogen
Gene Symbol	Gene Name
ADCY9	adenylate cyclase 9
BCL11B	BCL11B, BAF complex component
BCL2	BCL2, apoptosis regulator
CALB2	calbindin 2
CALCR	calcitonin receptor
CANT1	calcium activated nucleotidase 1
CCND1	cyclin D1
CYP26B1	cytochrome P450 family 26 subfamily B member 1
DEPTOR	DEP domain containing MTOR interacting protein
DHRS3	dehydrogenase/reductase 3
DLC1	DLC1 Rho GTPase activating protein
FARP1	FERM, ARH/RhoGEF and pleckstrin domain protein 1
FHL2	four and a half LIM domains 2
GFRA1	GDNF family receptor alpha 1
GJA1	gap junction protein alpha 1
GREB1	growth regulating estrogen receptor binding 1
HES1	hes family bHLH transcription factor 1
IGF1R	insulin like growth factor 1 receptor
KAZN	kazrin, periplakin interacting protein
KLF10	Kruppel like factor 10
KLF4	Kruppel like factor 4
MAST4	microtubule associated serine/threonine kinase family member 4
MED13L	mediator complex subunit 13 like
MLPH	melanophilin
MPPED2	metallophosphoesterase domain containing 2
MREG	melanoregulin
MYBBP1A	MYB binding protein 1a
NAV2	neuron navigator 2
NCOR2	nuclear receptor corepressor 2
PAPSS2	3'-phosphoadenosine 5'-phosphosulfate synthase 2
PMAIP1	phorbol-12-myristate-13-acetate-induced protein 1
PODXL	podocalyxin like
RASGRP1	RAS guanyl releasing protein 1
RETREG1	reticulophagy regulator 1
SCARB1	scavenger receptor class B member 1
SH3BP5	SH3 domain binding protein 5
SLC1A1	solute carrier family 1 member 1
SLC24A3	solute carrier family 24 member 3
SLC7A2	solute carrier family 7 member 2
SLC7A5	solute carrier family 7 member 5
SNX24	sorting nexin 24
SVIL	supervillin
SYNGR1	synaptogyrin 1
TBC1D30	TBC1 domain family member 30
TFAP2C	transcription factor AP-2 gamma
TIAM1	T cell lymphoma invasion and metastasis 1
TIPARP	TCDD inducible poly(ADP-ribose) polymerase
WWC1	WW and C2 domain containing 1
